# Supplementary material for: Ephrin B2 and Ephrin B3 are receptors for a novel putative henipavirus with zoonotic potential
Source: PLoS Negl Trop Dis. 2026 Jul 17;20(7):e0014557. doi: 10.1371/journal.pntd.0014557 (PMC13421762; doi:10.1371/journal.pntd.0014557)
Supplement: S1 File — (XLSX) [file pntd.0014557.s005.xlsx]

## Sheet: Sheet1
Fig. 2A
NiV	Vector ctrl	Ephrin B1	Ephrin B2	Ephrin B3	AiV	Vector ctrl	Ephrin B1	Ephrin B2	Ephrin B3
	4106	2594	16080	14470		3022	2254	4756	4848
	2279	4831	13286	11444		2376	3650	5801	4117
	2112	2615	14043	13644		2683	4543	5503	4720
Fig. 2D	Vector ctrl	scrambled shRNA	shRNA2-1	shRNA2-2	shRNA2-3		scrambled shRNA	shRNA3-2
	26174	44246	24020	25970	24790		46475	27416
	23254	43046	24893	12044	25185		48623	28264
	22351	48210	25613	25054	26225		47221	29301
Fig. 2F	scrambled shRNA	shRNA B2-1	shRNA B2-2	shRNA B2-3
	50449	2040	10693	6042
	39269	3568	9177	5657
	34400	2015	9574	5632
Fig. 2H	scrambled shRNA	shRNA B3-2		scrambled shRNA	shRNA B3-2
	24805	7431		49354	3243
	23280	7336		50377	2640
	20510	7054		39234	3010
Fig. 3A	NiV(Rabbit-GFP)					NiV(Rabbit-Enphrin B2)
	0 μm	5 μm	10 μm	20 μm		0 μm	5 μm	10 μm	20 μm
	75701	77772	49253	59842		62573	53531	31534	5682
	58062	45152	44700	41582		67585	44382	33089	10862
	49399	56201	66772	62144		65185	53824	34120	10551
	AiV(Rabbit-GFP)					AiV(Rabbit-Enphrin B2)
	0 μm	5 μm	10 μm	20 μm		0 μm	5 μm	10 μm	20 μm
	26482	33964	30890	25180		31142	18030	13920	13920
	32866	23060	20042	37840		30039	19362	16654	10301
	30213	25110	24143	24539		22939	16830	15942	10373
Fig. 3D	AiV				AiV-G(W494A)				AiV-G(E523A)
	Vector ctrl	Ephrin B2	Ephrin B3		Vector ctrl	Ephrin B2	Ephrin B3		Vector ctrl	Ephrin B2	Ephrin B3
	3018	6910	5109		3429	1849	1707		2239	2126	1646
	2577	8646	6465		2112	2615	1119		2683	2615	1026
	2099	9601	4518		3400	1715	1501		2410	2605	1544
Fig. 4D	Vector ctrl		Ephrin B2		Ephrin B3
	EV+NL_ch01	8	B2+NL_ch01	22	B3+NL_ch01	15
	EV+NL2_ch01	6	B2+NL1_ch01	26	B3+NL1_ch01	23
	EV+NL3_ch01	8	B2+NL3_ch01	27	B3+NL2_ch01	19
	EV+NL4_ch01	8	B2+NL4_ch01	22	B3+NL3_ch01	21
	EV+NL5_ch01	9	B2+NL5_ch01	28	B3+NL4_ch01	22
	EV+NL6_ch01	7	B2+NL6_ch01	41	B3+NL5_ch01	15
	EV+NL7_ch01	9	B2+NL7_ch01	34	B3+NL6_ch01	18
	EV+NL8_ch01	10	B2+NL8_ch01	33	B3+NL7_ch01	15
Fig. 6D	Mock	NiV pseudoviruse	AiV pseudoviruse
	257	2318	4964
	151	2122	8116
	190	2513	7628
Fig. 6E	Mock	NiV pseudoviruse	AiV pseudoviruse
	152	14462	13527
	128	16582	11025
	136	17265	10541
Fig. 6F	NiV pseudoviruse					AiV pseudoviruse
	293T	Huh7	A549	Hela		293T	Huh7	A549	Hela
	10591	64875	18448	12500		7953	37928	17630	7996
	8670	60320	19003	14310		6323	41010	22596	5410
	10411	60554	18025	12140		6644	40110	17254	5412
Fig. S2	AiV G							AiV F
	Vector ctrl		Ephrin B2		Ephrin B3			Vector ctrl		Ephrin B2		Ephrin B3
	g+ev-1_ch01	2	g+b2-1_ch01	1	g+b3-1_ch01	3		f+ev-1_ch01	3	f+b2-1_ch01	1	f+b3-1_ch01	3
	g+ev-2_ch01	5	g+b2-2_ch01	3	g+b3-2_ch01	4		f+ev-2_ch01	3	f+b2-2_ch01	2	f+b3-2_ch01	3
	g+ev-3_ch01	3	g+b2-3_ch01	4	g+b3-3_ch01	3		f+ev-3_ch01	2	f+b2-3_ch01	2	f+b3-3_ch01	3
	g+ev-4_ch01	3	g+b2-4_ch01	2	g+b3-4_ch01	2		f+ev-4_ch01	4	f+b2-4_ch01	2	f+b3-4_ch01	4
	g+ev-5_ch01	4	g+b2-5_ch01	2	g+b3-5_ch01	1		f+ev-5_ch01	3	f+b2-5_ch01	2	f+b3-5_ch01	2
	g+ev-6_ch01	4	g+b2-6_ch01	3	g+b3-6_ch01	0		f+ev-6_ch01	2	f+b2-6_ch01	2	f+b3-6_ch01	3
	g+ev-7_ch01	4	g+b2-7_ch01	2	g+b3-7_ch01	2		f+ev-7_ch01	2	f+b2-7_ch01	3	f+b3-7_ch01	3
	g+ev-8_ch01	2	g+b2-8_ch01	2	g+b3-8_ch01	2		f+ev-8_ch01	1	f+b2-8_ch01	4	f+b3-8_ch01	3
